# Supplementary material for: Dose–Response Association between Physical Activity and Health-Related Quality of Life in General Population: A Population-Based Pooled Study
Source: Healthcare (Basel). 2022 Aug 3;10(8):1460. doi: 10.3390/healthcare10081460 (PMC9408149; doi:10.3390/healthcare10081460)
Supplement: Supplementary file 1 [file healthcare-10-01460-s001.zip]

Archive with 1 entries (1 files):
- healthcare-1801206-supplementary.pdf
